# Supplementary material for: Responses of root system architecture to water stress at multiple levels: A meta-analysis of trials under controlled conditions
Source: Front Plant Sci. 2022 Dec 9;13:1085409. doi: 10.3389/fpls.2022.1085409 (PMC9780461; doi:10.3389/fpls.2022.1085409)
Supplement: Supplementary file 4 [file Table_4.xlsx]

## Sheet: Supplementary Table1.Genes&QTLs
Gene / QTL name	Impact on RSA Traits under drought	Crop	Reference
qRL11	Root length	Rice	Han et al., 2018
qRT5.1	Root length	Rice	Catolos et al., 2017
qRL12.04	Root length	Rice	Bhattarai and Subudh, 2018
Qrls.uwa-1AS	Root length	Wheat	Ayalew et al., 2017
Qrls.uwa-3AL	Root length	Wheat	Ayalew et al., 2017
Qrls.uwa-7BL.1	Root length	Wheat	Ayalew et al., 2017
Qrls.uwa-7BL.2	Root length	Wheat	Ayalew et al., 2017
QTrl.D84-7A.a	Root length	Wheat	Ibrahim et al., 2012
QTrl.D84-2D.a	Root length	Wheat	Ibrahim et al., 2012
QTrl.D84-5B.a	Root length	Wheat	Ibrahim et al., 2012
QTrl.D84-7D.a	Root length	Wheat	Ibrahim et al., 2012
wPt6278	Root length	Wheat	Ayalew et al., 2018
wPt1159	Root length	Wheat	Ayalew et al., 2018
QTRL.cgb-3B	Root length	Wheat	Liu et al., 2013
CRL1	Root length	Maize	Li et al., 2018
PRL2	Root length	Maize	Li et al., 2018
PRL3	Root length	Maize	Li et al., 2018
SRL2	Root length	Maize	Li et al., 2018
SRL7	Root length	Maize	Li et al., 2018
SRL9	Root length	Maize	Li et al., 2018
AnVP1	Root length	Maize	Yu et al., 2021
QRl.S42.2H	Root length	Barley	Arifuzzaman et al., 2014
QRl.S42.3H	Root length	Barley	Arifuzzaman et al., 2014
QRl.S42IL.5H.b	Root length	Barley	Naz et al., 2014
QRl.S42IL.5H.a	Root length	Barley	Naz et al., 2014
QTL-1H-4	Root length	Barley	Abdel-Ghani et al., 2019
QTL-2H-4	Root length	Barley	Abdel-Ghani et al., 2019
QTL-3H-8	Root length	Barley	Abdel-Ghani et al., 2019
rls1	Root length	Pea	Fondevilla et al.,2010
rls2	Root length	Pea	Fondevilla et al.,2010
rls3	Root length	Pea	Fondevilla et al.,2010
QTL-Brg1	Root length	Common bean	Liao et al., 2004
QTL-Brg5	Root length	Common bean	Liao et al., 2004
QTL-TRL_Gm06	Root length	Soybean	Prince et al., 2015
QTL-TRL_Gm07	Root length	Soybean	Prince et al., 2015
QTL-TRL_Gm08	Root length	Soybean	Prince et al. 2015
GmXTH1	Root length	Soybean	Zhang et al. 2022
PtabZIP1L	Root length	Poplar	Dash et al. 2017
PtaRAP2.6	Root length	Poplar	Dash et al. 2018
PtaJAZ3	Root length	Poplar	Dash et al. 2018
PtrMTA	Root length	Poplar	Lu et al., 2020
AnDHN	Root length	Arabidopsis	Sun et al.2021
AnBADH	Root length	Arabidopsis	Yu et al., 2017
CcHyPRP	Root length	Arabidopsis	Priyanka etal., 2010
psNTP9	Root length	Arabidopsis	Veerappa et al., 2019
GaMYB85	Root length	Arabidopsis	Butt et al., 2017
CcCKS	Root length	Arabidopsis	Tamirisa et al., 2017
CcCDR	Root length	Arabidopsis	Tamirisa et al., 2014
SbWRKY30	Root length	Sorghum	Yang et al., 2020
SlHSP90.2	Root length	Tomato	Yadav et al., 2021
CcHRD	Root length	Tomato	Guo et al., 2017
ZxNHX	Root length	Alfalfa	Kang et al., 2016
ZxVP1-1	Root length	Alfalfa	Kang et al., 2016
SAG12-ipt	Root length	Creeping bentgrass	Xu et al., 2016
Qrdws.uwa-4AL	Root dry weight	Wheat	Ayalew et al., 2017
Qrdws.uwa-5AL	Root dry weight	Wheat	Ayalew et al., 2017
qRT5.1	Root dry weight	Rice	Catolos et al., 2017
qRDW11	Root dry weight	Rice	Han et al., 2018
qDRM1.11	Root dry weight	Rice	Bhattarai and Subudh, 2018
qDRM1.37	Root dry weight	Rice	Bhattarai and Subudh, 2018
qTRDW3	Root dry weight	Rice	Sabar et al., 2019
NAC045	Root dry weight	Rice	Hu et al., 2006
bZIP12	Root dry weight	Rice	Joo et al., 2014
QRdw.S42.1H.a	Root dry weight	Barley	Arifuzzaman et al., 2014
QRdw.S42.1H.b	Root dry weight	Barley	Arifuzzaman et al., 2014
QRdw.S42.5H	Root dry weight	Barley	Arifuzzaman et al., 2014
QRdw.S42.7H	Root dry weight	Barley	Arifuzzaman et al., 2014
QRdw.S42IL.1 H	Root dry weight	Barley	Naz et al., 2014
QRdw.S42IL.6H	Root dry weight	Barley	Naz et al., 2014
QRdw.S42IL.5H	Root dry weight	Barley	Naz et al., 2014
QRdw.2H	Root dry weight	Barley	Reinert et al., 2016
QTL-4H-2	Root dry weight	Barley	Abdel-Ghani et al., 2019
QTL-2H-4	Root dry weight	Barley	Abdel-Ghani et al., 2019
qRDW1_2	Root dry weight	Sorghum	Mace et al., 2012
qRDW1_5	Root dry weight	Sorghum	Mace et al., 2012
qRDW1_8	Root dry weight	Sorghum	Mace et al., 2012
ABP9	Root dry weight	Cotton	Wang et al. 2017
CAMTA1	Root dry weight	Cotton	Pandey et al., 2013
CAMTA12	Root dry weight	Arabidopsis	Noman et al., 2019
CAMTA12	Root dry weight	Soybean	Noman et al., 2019
WRKY17	Root dry weight	Tobacco	Yan et al., 2014
MdVHA-A	Root dry weight	Tobacco	Dong et al., 2013
PagWOX11/12a	Root dry weight	Poplar	Wang et al., 2020
Dro1	Root angle	Rice	Uga et al., 2011 and 2013a
QSRA.cgb-2B	Root angle	Wheat	Liu et al., 2013
QRA.qgw-2A	Root angle	Wheat	Christopher et al., 2013
QRA.qgw-3D	Root angle	Wheat	Christopher et al., 2013
QRA.qgw-6A	Root angle	Wheat	Christopher et al., 2013
QRA.qgw-6B.2	Root angle	Wheat	Christopher et al., 2013
CRA2	Root angle	Maize	Li et al., 2018
QTL-3H_2	Root angle	Barley	Oyiga et al., 2019
qRA1_5	Root angle	Sorghum	Mace et al., 2012
qRA2_5	Root angle	Sorghum	Mace et al., 2012
qRA1_8	Root angle	Sorghum	Mace et al., 2012
qRA1_10	Root angle	Sorghum	Mace et al., 2012
QTL-Brg10	Root angle	Cowpea	Burridge et al., 2017
CRD1	Root diameter	Maize	Li et al., 2018
QTL-RD1	Root diameter	Cowpea	Burridge et al., 2017
QTL-RDT2_Gm08	Root diameter	Soybean	Prince et al., 2015
GmXTH1	Root diameter	Soybean	Zhang et al., 2022
NAC10	Root diameter	Rice	Jeong et al., 2010
NAC5	Root diameter	Rice	Jeong et al., 2013
HvEXPB7	Root hair length	Barley	He et al., 2015
ZmTIP1	Root hair length	Maize	Zhang et al., 2020
GLABRA2	Root hair length	Arabidopsis	Wang et al., 2020
psNTP9	Root hair length	Arabidopsis	Veerappa et al., 2019
psNTP9	Root hair density	Arabidopsis	Veerappa et al., 2019
HvEXPB7	Root hair density	Barley	He et al., 2015
QTL-RDWR4	Root depth	Common bean	Liao et al., 2004
