# Supplementary material for: Responses of root system architecture to water stress at multiple levels: A meta-analysis of trials under controlled conditions
Source: Front Plant Sci. 2022 Dec 9;13:1085409. doi: 10.3389/fpls.2022.1085409 (PMC9780461; doi:10.3389/fpls.2022.1085409)
Supplement: Supplementary file 5 [file Table_5.xlsx]

## Sheet: Supplementary Table2. Hormones
Crop	Root Trait	Hormone	Reference
Maize	Root length	ABA	Li et al., 2019
Maize	Root length	ABA	Ma et al., 2018
Poplar	Root length	ABA	Zhou et al., 2020
Poplar	Root diameter	ABA	Zhou et al., 2020
Tomato	Root length	ABA	Zhang et al., 2021
Arabidopsis	Root length	ABA	Seo et al., 2009
Maize	Root length	ABA	Sharp et al., 1994
Rice	Root growth angle	Auxin	Uga et al., 2013
Barley	Root length	Cytokinin	Pospíšilová et al., 2016
Arabidopsis	Root length	Cytokinin	Rowe et al., 2016
Arabidopsis	Root length	Auxin	Rowe et al., 2016
Arabidopsis	Root length	Ethylene	Rowe et al., 2016
Arabidopsis	Root length	ABA	Xu et al., 2013
Arabidopsis	Root hair density	ABA	Xu et al., 2013
Rice	Root length	ABA	Xu et al., 2013
Rice	Root hair density	ABA	Xu et al., 2013
Arabidopsis	Root length	Auxin	Xu et al., 2013
Arabidopsis	Root hair density	Auxin	Xu et al., 2013
Rice	Root length	Auxin	Xu et al., 2013
Rice	Root hair density	Auxin	Xu et al., 2013
Cotton	Root length	ABA	Yu et al., 2015
Cotton	Root dry weight	ABA	Yu et al., 2015
Cotton	Root length	ABA	Liang et al., 2016
Radiata pine	Root dry weight	ABA	de Diego et al., 2013
Radiata pine	Root-to-shoot ratio	ABA	de Diego et al., 2013
Radiata pine	Root dry weight	Auxin	de Diego et al., 2013
Radiata pine	Root-to-shoot ratio	Auxin	de Diego et al., 2013
Wheat	Root length	Auxin	Han et al., 2015
Wheat	Root length	Cytokinin	Han et al., 2015
Wheat	Root length	Auxin	Dalal et al., 2018
Wheat	Root length	ABA	Dalal et al., 2018
Wheat	Root length	Ethylene	Dalal et al., 2018
Wheat	Root length	GA	Dalal et al., 2018
Wheat	Root length	JA	Dalal et al., 2018
Wheat	Root length	SA	Dalal et al., 2018
Wheat	Root length	BR	Dalal et al., 2018
Wheat	Root dry weight	Auxin	Dalal et al., 2018
Wheat	Root dry weight	ABA	Dalal et al., 2018
Wheat	Root dry weight	Ethylene	Dalal et al., 2018
Wheat	Root dry weight	GA	Dalal et al., 2018
Wheat	Root dry weight	JA	Dalal et al., 2018
Wheat	Root dry weight	SA	Dalal et al., 2018
Wheat	Root dry weight	BR	Dalal et al., 2018
Wheat	Root diameter	Auxin	Dalal et al., 2018
Wheat	Root diameter	ABA	Dalal et al., 2018
Wheat	Root diameter	Ethylene	Dalal et al., 2018
Wheat	Root diameter	GA	Dalal et al., 2018
Wheat	Root diameter	JA	Dalal et al., 2018
Wheat	Root diameter	SA	Dalal et al., 2018
Wheat	Root diameter	BR	Dalal et al., 2018
Arabidopsis	Root length	ABA	Lee et al., 2011
Arabidopsis	Root length	Auxin	Lee et al., 2011
Tobacco	Root length	Cytokinin	Werner et al., 2010
Tobacco	Root-to-shoot ratio	Cytokinin	Werner et al., 2010
Arabidopsis	Root length	Cytokinin	Werner et al., 2010
Arabidopsis	Root-to-shoot ratio	Cytokinin	Werner et al., 2010
Rice	Root depth	Auxin	Uga et al., 2013
Rice	Root growth angle	Auxin	Uga et al., 2013
Rice	Root dry weight	Auxin	Uga et al., 2013
Rice	Root dry weight	Auxin	Chen et al., 2018
Rice	Root length	Auxin	Chen et al., 2018
Rice	Root hair	Cytokinin	Cheng et al., 2016
Rice	Root dry weight	Cytokinin	Cheng et al., 2016
Rice	Root length	Cytokinin	Cheng et al., 2016
Tomato	Root length	ABA	Zhang et al., 2021
Tomato	Root length	Auxin	Zhang et al., 2021
Rice	Root length	Auxin	Jeong et al., 2013
Rice	Root dry weight	Auxin	Jeong et al., 2013
Rice	Root diameter	Auxin	Jeong et al., 2013
Wheat	Root length	Auxin	Placido et al., 2020
Wheat	Root length density	Auxin	Placido et al., 2020
Wheat	Root dry weight	Auxin	Placido et al., 2020
Wheat	Root length	GA	Placido et al., 2020
Wheat	Root length density	GA	Placido et al., 2020
Wheat	Root dry weight	GA	Placido et al., 2020
Wheat	Root length	ABA	Zhang et al., 2020
Wheat	Root length	Auxin	Placido et al., 2013
Wheat	Root length density	Auxin	Placido et al., 2013
Wheat	Root dry weight	Auxin	Placido et al., 2013
Wheat	Root length	BR	Placido et al., 2013
Wheat	Root length density	BR	Placido et al., 2013
Wheat	Root dry weight	BR	Placido et al., 2013
Wheat	Root dry weight	Auxin	Mao et al., 2020
Wheat	Root length	Auxin	Mao et al., 2020
Wheat	Root dry weight	ABA	Mao et al., 2020
Wheat	Root length	ABA	Mao et al., 2020
Arabidopsis	Root dry weight	Auxin	Mao et al., 2020
Arabidopsis	Root length	Auxin	Mao et al., 2020
Arabidopsis	Root dry weight	ABA	Mao et al., 2020
Arabidopsis	Root length	ABA	Mao et al., 2020
Forage grasses	Root dry weight	ABA	Perlikowski et al., 2019
Forage grasses	Root length	ABA	Perlikowski et al., 2019
Forage grasses	Root-to-shoot ratio	ABA	Perlikowski et al., 2019
Forage grasses	Root dry weight	Auxin	Perlikowski et al., 2019
Forage grasses	Root length	Auxin	Perlikowski et al., 2019
Forage grasses	Root-to-shoot ratio	Auxin	Perlikowski et al., 2019
Forage grasses	Root dry weight	Cytokinin	Perlikowski et al., 2019
Forage grasses	Root length	Cytokinin	Perlikowski et al., 2019
Forage grasses	Root-to-shoot ratio	Cytokinin	Perlikowski et al., 2019
Maize	Root length	ABA	Gulzar et al., 2021
Arabidopsis	Root dry weight	ABA	Rosales et al., 2019
Arabidopsis	Root length	ABA	Rosales et al., 2019
Tomato	Root length	ABA	Karanja et al., 2021
Tomato	Root hair	ABA	Karanja et al., 2021
Alfalfa	Root dry weight	ABA	Li et al., 2022
