# Supplementary material for: Responses of root system architecture to water stress at multiple levels: A meta-analysis of trials under controlled conditions
Source: Front Plant Sci. 2022 Dec 9;13:1085409. doi: 10.3389/fpls.2022.1085409 (PMC9780461; doi:10.3389/fpls.2022.1085409)
Supplement: Supplementary file 6 [file Table_6.xlsx]

## Sheet: Root Depth
Plant Species	Root Type		Well-watered	Drought-stressed	Reference	Ratio
Common bean	Tap Root		89.7	84.3	Berny-Miery et al.,2019 Table 1	0.939799
			69	66		0.956522
Sesame	Tap Root		78.8398	103.817	Hamedani et al.,2020 Fig. 3	1.31681
			55.9048	68.8626		1.23178
			78.7902	102.64		1.30269
			54.728	65.0567		1.18873
			93.7646	134.891		1.43862
			79.0902	106.698		1.34907
Faba bean	Tap Root		74	29	Belachew et al.,2018 Table 5	0.391892
			78	46		0.589744
			76	53		0.697368
			76	35		0.460526
			78	34		0.435897
			65	31		0.476923
			65	32		0.492308
			61	27		0.442623
Weed	Tap Root	Spreading orach (ATXPA)	28	22	Maganti et al.,2005 Table 2	0.785714
			35	42		1.2
		Common lambsquarters (CHEAL)	50	45		0.9
			75	85		1.13333
Quercus pubescens	Tap Root	half-deciduous	175	165	Früchtenicht et al., 2018 Page 114 text	0.942857
Quercus ilex	Tap Root	evergreen	130	150		1.15385
Quercus robur	Tap Root	deciduous	170	100		0.588235
Common bean	Tap Root	Buster	102.857	85.1786	Sofi et al., 2018 Fig.2c	0.828125
		Lariat	128.393	100.893		0.785814
		Matterrhom	112.143	71.4286		0.636943
		Pinto	114.107	108.929		0.954617
		Roza	112.143	103.214		0.920382
		Stampede	101.429	99.4643		0.980634
		Topaz	101.964	94.1071		0.922942
Wheat	Fibrous Root		129	115.4	Friedli et al.,2019 Table 2	0.894574
			119.5	59.5		0.497908
			94.5	80.3		0.849735
			107.3	87.9		0.819199
			85.6	82.1		0.959112
			78.4	87.6		1.11735
			66.8	80.5		1.20509
			82.2	82.6		1.00487
			75.2	102.5		1.36303
			60.4	112.9		1.86921
			95.4	90.2		0.945493
			46.9	88		1.87633
			38	65.8		1.73158
			55.2	99.1		1.79529
Potato	Fibrous Root		27.2	31.2	Lahlou et al.,2005 Table 5	1.14706
			28.5	38.5		1.35088
			24.2	38.2		1.57851
			30.5	35		1.14754
Maize	Fibrous Root		51.6	51.2	Hund et al.,2009 Table 2	0.992248
			44.1	40.9		0.927438
			44.5	42.8		0.961798
			48.4	46.5		0.960744
Perennial grass Dactylis glomerata	Fibrous Root	North	142	127	Bristiel et al.,2019 Fig. 4f D95	0.894366
		Temp	150	133		0.886667
		Med	127	135		1.06299
		North	175.104	161.969	Bristiel et al.,2019 Fig. 4e Maximum	0.924991
		Temp	185.686	168.98		0.910028
		Med	176.229	177.38		1.00653
Barley	Fibrous Root	Cierzo	51.04	27.25	Boudiar et al., 2020 Table 2	0.533895
		Orria	43.33	19.95		0.46042
		Scarlett	46.41	28.12		0.605904
		SBCC042	45.85	21.11		0.460414
		SBCC073	47.89	18.2		0.380038
		SBCC146	58.61	33.09		0.564579
		Cultivars	46.93	25.11		0.535052
		Landraces	50.78	24.17		0.475975
Maize	Fibrous Root	Hybirds	71.4495	48.5583	Avramova et al.,2016 Fig. 4	0.679618
		B73	50.0576	30.7665		0.614621
Rice	Fibrous Root	Dular	21.9	34.7	Henry et al.,2012 Table 2	1.58447
		IR 64	17.2	30.7		1.78488
		KDML105	17.8	30.1		1.69101
		Dular	21.9	36		1.64384
		IR 64	17.2	31.6		1.83721
		KDML105	17.8	29.3		1.64607
Wheat	Fibrous Root	TA 7659	155	164.5	Djanaguiraman et al.,2019(a) Table4	1.06129
		TA 5088	171.5	161.5		0.941691
		TA 5638	152	161		1.05921
		TA 7662	116	145		1.25
		TA 7657	114.5	135		1.17904
		TA 7663	109.5	133		1.21461
		TA 5584	174.5	75.5		0.432665
		TA 5618	168	75.5		0.449405
		TA 7600	137	75.5		0.551095
		TA 7620	149.5	74		0.494983
		TA 3583	159	71		0.446541
		TA 5639	152.5	58.5		0.383607
Rice	Fibrous Root	Egypt 1	100	90.8	Hazman& Brown2018 Fig.5c	0.908
		Egypt 5	105	84.3		0.802857
		Nabatat Asmar	97.7	85.1		0.871034
		Nahda	99.5	73.6		0.739698
Rice	Fibrous Root		136.659	155.315	Patel et al.,2021 Fig.4b	1.13651
			136.659	158.785		1.1619
Switchgrass	Fibrous Root	Alamo	10.2247	19.382	Liu et al.,2019 Fig.5c	1.8956
		Kanlow	6.40449	12.0225		1.87719

## Sheet: Root Growth Angle
Plant Species	Root Type		Well-watered	Drought-stressed	Reference	Ratio
Soybean	Tap Root	Blancas	44.31	66.58	Dayoub et al.,2021 Table 2	1.5026
		Ecudor	42.91	62.53		1.45724
		ES Mentor	54.47	67.01		1.23022
		ES Pallador	57.06	63.15		1.10673
		Isidor	53.45	61.07		1.14256
		Klaxon	50.12	71.39		1.42438
		RGT Shouna	57.42	60.3		1.05016
		Santana	44.83	57.72		1.28753
		Sigalia	51.37	65.03		1.26591
		Sultana	56.46	65.66		1.16295
		Angle2	39.67	45.63	Dayoub et al.,2021 Table 3	1.15024
P. caespitosum	Fibrous Root		87.5	88	Vega Riveros et al.,2020 Table 2	1.00571
			87.6	88.3		1.00799
L. crinita	Fibrous Root		86.1	88		1.02207
			83	88.7		1.06867
A. mendocina	Fibrous Root		87.2	87.6		1.00459
			87.3	87.7		1.00458
P. urvilleanum	Fibrous Root		84.8	87.6		1.03302
			80.9	85.1		1.05192
Rice	Fibrous Root	Akihikari	37.3	30.2	Kato et al.,2006 Table4	0.809651
		IRAT109	48.4	40		0.826446
		Yumeno-hatamochi	46.9	43.5		0.927505
		Otomemochi	37.9	34.7		0.915567
Grain Sorghum	Fibrous Root	Gadambalia	20.6	26.1	Tsuji et al.,2005 Table 3	1.26699
			25.2	30.4		1.20635
			34.4	29		0.843023
			40.7	34.8		0.855037
			44	47		1.06818
			52	50.5		0.971154
			55.6	55.3		0.994604
		Tabat	25.4	13		0.511811
			24.3	22.5		0.925926
			29.6	28.7		0.969595
			36	41.6		1.15556
			46.5	49.6		1.06667
Sorghum	Fibrous Root	brace root	56.6	53.6	Liang et al.,2017 Table 1	0.946996
			56.6	50.7		0.89576
			56.6	52.1		0.920495
		crown root	37.1	43.3		1.16712
			37.1	39.1		1.05391
			37.1	43.1		1.16173
Bamboo	Fibrous Root		42.2321	40.4793	Yang et al.,2021 Fig.4c	0.958495
			42.2321	40.4939		0.958842
			42.5278	41.8797		0.98476
			42.5278	41.2316		0.969521
			43.0442	42.3961		0.984943
			43.0442	42.4109		0.985289
Maize	Fibrous Root	cipk 1	33.8507	33.6275	Schneider et al.,2022 Fig.4	0.993405
		wildtype 1	33.277	35.049		1.05325
		cipk 2	44.0247	50.2062		1.14041
		wildtype 2	32.5153	35.523		1.0925
		cipk 3	42.6007	48.0747		1.1285
		wildtype 3	44.3983	45.3287		1.02096
		cipk 4	51.9738	52.358		1.00739
		wildtype 4	44.5177	46.6178		1.04717
Maize	Fibrous Root	DKB390	63.4375	74.8438	Pires et al.,2020 Fig. 6	1.1798
		BRS101051527495	53.75	52.5		0.976744
Sorghum	Fibrous Root		65.048	57.009	Rostamza et al.,2013 Fig.4B	0.876414
			65.048	71.6624		1.10169
			65.048	76.6879		1.17894
Millet	Fibrous Root		67.282	67.2863		1.00006
			67.282	75.7535		1.12591
			67.282	87.6556		1.30281
Rice	Fibrous Root	top root angle	39.6538	45.8172	Patel et al.,2021 Fig.5c	1.15543
			39.6538	57.0155		1.43783
		botom root angle	54.6089	63.4078	Patel et al.,2021 Fig.5d	1.16113
			54.6089	73.743		1.35038
Wheat	Fibrous Root	Minaminokomugi	9.83197	59.3924	Oyanagi et al.,1992 Fig.2	6.04074
			9.83197	55.1391		5.60814
			9.83197	50.3093		5.11691
		Norin 58	65.0257	77.7917		1.19632
			65.0257	75.3773		1.15919
			65.0257	58.4359		0.898658
		Minaminokomugi	19.9307	64.4029	Oyanagi et al.,1992 Fig.3	3.23134
		Norin 58	73.6989	74.4128		1.00969

## Sheet: Root Hair Lengh
Plant Species	Root Type		Well-watered	Drought-stressed	Reference	Ratio
Cotton	Tap Root		0.114841	0.122767	Xiao et al.,2020 Fig.8	1.06901
			0.125648	0.119164		0.948394
			0.114121	0.124207		1.08838
			0.123487	0.133573		1.08168
			0.127089	0.171758		1.35147
			0.132853	0.19049		1.43384
			0.12853	0.22147		1.72309
			0.123487	0.232277		1.88098
			0.133573	0.229395		1.71737
			0.145821	0.246686		1.6917
			0.145101	0.220029		1.51639
Canola	Tap Root		1.452	1.007	Hammac et al.,2011 Tables 1&2	0.693526
Camelina	Tap Root		1.165	0.607		0.52103
Flax	Tap Root		0.224	0.191		0.852679
Lentil	Tap Root		0.261	0.35		1.341
Canola	Tap Root		1.204	0.641		0.532392
Camelina	Tap Root		0.827	0.513		0.620314
Flax	Tap Root		0.162	0.178		1.09877
Lentil	Tap Root		0.284	0.18		0.633803
Grassland Fabaceae	Tap Root	Anthyllis vulneraria	0.0256	0.03318	Fort et al.,2015 Table 4&SuppTable2	1.29609
		Lotus corniculatus	0.0194	0.0247		1.2732
		Medicago lupulina	0.0197	0.02181		1.10711
		Medicago sativa	0.0142	0.01514		1.0662
		Melilotus albus	0.0239	0.02482		1.03849
		Onobrychis viciifolia	0.0093	0.01249		1.34301
		Securigera varia	0.0122	0.01147		0.940164
		Trifolium campestre	0.0079	0.01225		1.55063
		Trifolium fragiferum	0.0129	0.01084		0.84031
		Trifolium pratense	0.017	0.02076		1.22118
		Trifolium repens	0.0185	0.02834		1.53189
		Vicia cracca	0.0396	0.03887		0.981566
		Vicia tenuifolia	0.0381	0.03531		0.926772
Arabidopsis	Tap Root	WT	0.24375	0.12	Veerappa et al.,2019 Fig.2d	0.492308
		OE-1	0.49125	0.2175		0.442748
		OE-2	0.489375	0.230625		0.471264
		OE-3	0.504375	0.253125		0.501859
Arabidopsis	Tap Root	WT	0.388756	0.190191	Wang et al.,2018 Fig.2H	0.489231
		pcap2	0.294258	0.111244		0.378049
		PCaP2-RNAi	0.248804	0.0669856		0.269231
Trifoliate orange	Tap Root	tap	27.4174	32	Zhang et al.,2019 Fig.2b	1.16714
		1st order	26.1621	29.6577		1.13361
		2nd order	24.6893	39.489		1.59944
		3rd order	21.2598	33.8858		1.59389
Maize	Fibrous Root		0.1196	0.478	Li et al.,2017 Fig.1B	3.99666
Barley Steptoe	Fibrous Root		0.59	0.97	Zhang et al.,2021	1.64407
Barley Steptoe	Fibrous Root		0.59	0.75		1.27119
Barley Optic	Fibrous Root		0.665	0.935		1.40602
Barley Optic	Fibrous Root		0.665	0.81		1.21805
Barley Steptoe	Fibrous Root		0.4	0.626		1.565
Barley Optic	Fibrous Root		0.226	0.423		1.87168
Foxtail millet	Fibrous Root		0.165211	0.0522465	Liu et al.,2019 Fig.4b	0.31624
			0.173077	0.122649		0.708636
			0.156748	0.170861		1.09004
			0.112155	0.206969		1.84537
			0.0937963	0.249137		2.65615
			0.0875451	0.378033		4.31815
			0.0611127	0.559395		9.1535
Wheat	Fibrous Root	Durum	0.2	0.486	Robin et al.,2021 Fig.8	2.43
		BARI Gom-19	0.59	0.568		0.962712
		BARI Gom-20	0.236	0.644		2.72881
		Sonalika	0.232	0.344		1.48276
		Kanchan	0.288	0.576		2
		Sonora-64	0.386	0.71		1.83938
		Kalaysona	0.268	0.424		1.58209
		Triticale	0.356	0.396		1.11236
		Kheri	0.568	0.386		0.679577
		BARI Gom-21	0.384	0.468		1.21875
		BARI Gom-22	0.552	0.458		0.82971
		BARI Gom-23	0.47	0.546		1.1617
		BARI Gom-24	0.7	0.55		0.785714
		BARI Gom-25	0.504	0.532		1.05556
		BARI Gom-26	0.424	0.406		0.957547
		BARI Gom-27	0.202	0.398		1.9703
		BARI Gom-28	0.4	0.522		1.305
		BARI Gom-29	0.474	0.412		0.869198
		BARI Gom-30	0.416	0.462		1.11058
		BARI Gom-31	0.318	0.644		2.02516
		BARI Gom-32	0.658	0.518		0.787234
		BARI Gom-33	0.624	0.63		1.00962
Wheat	Fibrous Root		0.367	0.341	Robin et al., 2015 Table 1	0.929155
			0.367	0.059		0.160763
Barley	Fibrous Root	Short-haired genotype	0.853927	0.817277	Haling et al., 2014 Fig.2A	0.957082
			0.839267	0.857592		1.02183
			0.996859	1.08482		1.08824
		Long-haired genotype	0.820942	0.754974		0.919643
			0.817277	1.02984		1.26009
			0.92356	1.12147		1.21429
Switchgrass	Fibrous Root	Alamo	0.060241	1.06024	Liu et al.,2019 Fig.4a	17.6
		Kanlow	0.156627	0.704819		4.5

## Sheet: Root Hair Density
Plant Species	Root Type		Well-watered	Drought-stressed	Reference	Ratio
Canola	Tap Root		157	132	Hammac et al.,2011 Tables 1&2	0.840764
Camelina	Tap Root		219	152		0.694064
flax	Tap Root		327	327		1
lentil	Tap Root		595	514		0.863866
Canola	Tap Root		45	48		1.06667
Camelina	Tap Root		59	55		0.932203
flax	Tap Root		89	75		0.842697
lentil	Tap Root		81	85		1.04938
Wheat	Fibrous Root	Durum	9	7.4	Robin et al.,2021 Fig.8	0.822222
		BARI Gom-19	5.4	6.6		1.22222
		BARI Gom-20	7.2	8		1.11111
		Sonalika	5.4	9.2		1.7037
		Kanchan	7.8	7.6		0.974359
		Sonora-64	5.8	8		1.37931
		Kalaysona	6.6	6.4		0.969697
		Triticale	4.2	9.2		2.19048
		Kheri	6	11.6		1.93333
		BARI Gom-21	7.2	10.6		1.47222
		BARI Gom-22	5.2	6.8		1.30769
		BARI Gom-23	7	11		1.57143
		BARI Gom-24	6.4	7.8		1.21875
		BARI Gom-25	11	10.8		0.981818
		BARI Gom-26	6.6	7		1.06061
		BARI Gom-27	4.75	7		1.47368
		BARI Gom-28	10.8	6.4		0.592593
		BARI Gom-29	3.75	7		1.86667
		BARI Gom-30	6	7.2		1.2
		BARI Gom-31	6.6	6.8		1.0303
		BARI Gom-32	5.2	7.6		1.46154
		BARI Gom-33	6.8	10		1.47059
		Durum	7.2	7		0.972222
		BARI Gom-19	7.4	9.6		1.2973
		BARI Gom-20	8.4	9.8		1.16667
		Sonalika	5.6	9		1.60714
		Kanchan	5.2	9.6		1.84615
		Sonora-64	6	10		1.66667
		Kalaysona	3.33333	8		2.4
		Triticale	4.25	5.2		1.22353
		Kheri	10.4	8.8		0.846154
		BARI Gom-21	4.8	8.2		1.70833
		BARI Gom-22	7	7.2		1.02857
		BARI Gom-23	4.4	9.6		2.18182
		BARI Gom-24	8.4	7.2		0.857143
		BARI Gom-25	8.6	10.2		1.18605
		BARI Gom-26	7.8	10		1.28205
		BARI Gom-27	8.2	7.2		0.878049
		BARI Gom-28	7.6	8.2		1.07895
		BARI Gom-29	7.4	7.4		1
		BARI Gom-30	8.4	8.4		1
		BARI Gom-31	5.2	8.6		1.65385
		BARI Gom-32	7	8		1.14286
		BARI Gom-33	4.8	7.8		1.625
		Durum	6	9.2		1.53333
		BARI Gom-19	6.4	10.2		1.59375
		BARI Gom-20	5.2	8.8		1.69231
		Sonalika	5.8	7.8		1.34483
		Kanchan	8.8	9.8		1.11364
		Sonora-64	7.2	8.2		1.13889
		Kalaysona	8.4	9.8		1.16667
		Triticale	5	6.6		1.32
		Kheri	6	9.6		1.6
		BARI Gom-21	4.2	11.4		2.71429
		BARI Gom-22	9.2	10.2		1.1087
		BARI Gom-23	9.6	9		0.9375
		BARI Gom-24	7.2	9		1.25
		BARI Gom-25	9.2	10.6		1.15217
		BARI Gom-26	8.4	7.6		0.904762
		BARI Gom-27	5.6	6.2		1.10714
		BARI Gom-28	8.4	10.6		1.2619
		BARI Gom-29	6	8.8		1.46667
		BARI Gom-30	6.4	8.6		1.34375
		BARI Gom-31	6.6	9.2		1.39394
		BARI Gom-32	10.6	11		1.03774
		BARI Gom-33	5.2	9		1.73077
Arabidopsis	Tap Root	WT	63.956	11.044	Wong et al.,2018 Fig5C	0.17268
		35S:MaRHD3-1	63.956	89.011		1.39175
		35S:MaRHD3-2	53.7363	74.011		1.3773
		35S:MaRHD3-3	60.989	96.9231		1.58919
Paspalum dilatatum	Tap Root		22.5	37.4	Vasellati et al.,2001 Table1	1.66222
Arabidopsis	Tap Root	WT	68.1818	35.0649	Veerappa et al.,2019 Fig.2c	0.514286
		OE-1	134.026	85.7143		0.639535
		OE-2	148.831	104.416		0.701571
		OE-3	157.403	136.364		0.866337
Trifoliate orange	Tap Root	tap	11.8256	38.1471	Zhang et al.,2019 Fig.2a	3.22581
		1st order	25.9401	38.1471		1.47059
		2nd order	30.1362	59.891		1.98734
		3rd order	35.4768	45.0136		1.26882
Foxtail millet	Fibrous Root		11.4613	6.0745	Liu et al.,2019 Fig.4a	0.53
			12.8367	11.2321		0.875
			11.4613	14.7851		1.29
			13.639	17.0774		1.2521
			7.22063	16.7335		2.31746
			5.95989	20.6304		3.46154
			5.73066	34.7278		6.06
Maize	Fibrous Root		8.82382	31.9605	Li et al., 2017 Fig. 1B	3.62207
Wheat	Fibrous Root		70.8	96.2	Robin et al., 2015 Table 1	1.35876
			70.8	106		1.49718
Switchgrass	Fibrous Root	Alamo	5.93939	15.6364	Liu et al.,2019 Fig.4b	2.63265
		Kanlow	5.33333	9.0101		1.68939

## Sheet: Root-to-shoot Ratio
Plant Species	Root Type		Well-watered	Drought-stressed	Reference	Ratio
Lettuce	Tap Root	M	0.0952381	0.188679	Kerbiriou et al., 2013, Table 5	1.98113
			0.0666667	0.116279		1.74419
			0.0645161	0.0934579		1.4486
Lettuce	Tap Root	P	0.114943	0.243902		2.12195
			0.0724638	0.131579		1.81579
			0.0729927	0.117233		1.6061
Beech	Tap Root	Marginal Provenance	1.35	1.07	Rose et al., 2009 Fig.4B	0.792593
			1.35	1.02		0.755556
Beech	Tap Root	Central Provenance	1.2	1.1		0.916667
			1.2	0.75		0.625
Lentil	Tap Root	ILL6002	1.2	1.43	Idrissi et al., 2015 Tables2&3	1.19167
			1.14	1.51		1.32456
Lentil	Tap Root	ILL5888	1.4	2.03		1.45
			1.26	1.92		1.52381
Aspalathus linearis (Burm.f.) R. Dahlgren	Tap Root	70% FC	0.46	0.59	MacAlister et al., 2020 Fig.1b	1.28261
Callistemon citrinus	Tap Root		1.98	2.4	Álvarez& Jesús Sánchez-Blanco 2013 Table 3	1.21212
			1.98	2.99		1.5101
Apple	Tap Root	R3	0.497822	0.578791	Geng et al.,2019 Fig. 1C	1.16265
		M.sieversii	0.705007	0.936674		1.3286
Weed	Tap Root	spreading orach (ATXPA)	0.57	0.16	Maganti et al., 2005 Table 2	0.280702
			0.3	0.53		1.76667
		common lambsquarters (CHEAL)	0.3	0.21		0.7
			0.39	0.6		1.53846
Tomato	Tap Root	CE	0.094	0.073	Moles et al.,2018 Table 1	0.776596
		MM	0.078	0.038		0.487179
Soybean	Tap Root		0.082	0.093	Gebre and Earl 2021 Table 2	1.13415
			0.082	0.101		1.23171
			1.98	2.99		1.5101
P. sylvestris	Tap Root		0.57	0.79	Moser et al.,2015 Fig. 1	1.38596
Sesame	Tap Root	Oltan	0.219251	0.319519	Hamedani et al.,2020 Fig. 3	1.45732
		Darab-1	0.148396	0.18984		1.27928
		Dashtestan-2	0.179144	0.209893		1.17164
		Naz	0.169786	0.220588		1.29921
		Sudan-94	0.299465	0.430481		1.4375
		USA-ns-96	0.229947	0.339572		1.47674
Sunflower	Tap Root	Eco2	0.196985	0.152883		0.776112
		Cco2	0.191167	0.165778		0.867189
Populus euphratica	Tap Root		0.533333	0.521739	Ye et al., 2019 Table2	0.978261
			0.533333	0.692308		1.29808
Common bean	Tap Root	Buster	0.118244	0.153909	Sofi et al., 2018 Fig.2d	1.30162
		Lariat	0.117421	0.169273		1.44159
		Matterrhom	0.0729767	0.128669		1.76316
		Pinto	0.0891632	0.136626		1.53231
		Roza	0.0532236	0.136077		2.5567
		Stampede	0.073251	0.193964		2.64794
		Topaz	0.0773663	0.151989		1.96454
Legume	Tap Root	BB-6	1.04	0.962	Pang et al.,2011 Fig.2c	0.925
		BB-10	1.33	0.918		0.690226
		BB-22	0.66	0.925		1.40152
		CA42762	0.698	1.04		1.48997
		CA44239	0.604	0.868		1.43709
		CC	0.585	0.308		0.526496
		CP	0.472	0.377		0.798729
		KP	0.245	0.214		0.873469
		MS	1.87	3.04		1.62567
		MA	1.95	2.04		1.04615
Watermelon	Tap Root	M20	0.13	0.16	Mo et al.,2016 Fig.1f	1.23077
		Y34	0.0801	0.11		1.37328
Chickpea	Tap Root	Vilay	0.175712	0.224863	Lokhande et al.,2019 Fig.3CE Calculated	1.27972
		ICC-4985	0.193183	0.224556		1.1624
		Vishal	0.104871	0.1504		1.43415
		PG-5	0.188935	0.214007		1.1327
		Vijay x ICC-4985	0.357806	0.58366		1.63122
		ICC-4985 x Vilay	0.377393	0.520686		1.37969
		Vijay x Vishal	0.252625	0.775276		3.06888
		Vishal x Vilay	0.477321	0.621264		1.30157
		Vijay x PG-5	0.505333	0.613474		1.214
		PG-5 X Vijay	0.341548	0.90458		2.64847
		Vishal x ICC-4985	0.219101	0.269098		1.22819
		PG-5 x ICC-4985	0.132644	0.15597		1.17585
		Vishal x PG-5	0.118	0.177101		1.50086
		PG-5 x Vishal	0.184251	0.218942		1.18828
Quercus pubescens	Tap Root		2.15274	2.33793	Hashoum et al.,2021 Fig.4	1.08603
Sweetpotato	Tap Root	Beauregard	0.28	0.297	Gajanayake et al.,2014 Fig. 9C	1.06071
			0.28	0.421		1.50357
			0.28	0.882		3.15
			0.28	0.62		2.21429
		Evangeline	0.262	0.269		1.02672
			0.262	0.4		1.52672
			0.262	1.1		4.19847
			0.262	1.16		4.42748
Soybean	Tap Root	CV.SN8	0.419	0.508	Du et al.,2020 Fig.1GH	1.21241
			0.419	0.631		1.50597
			0.445	0.536		1.20449
			0.445	0.634		1.42472
			0.402	0.569		1.41542
			0.402	0.722		1.79602
			0.393	0.709		1.80407
			0.393	0.818		2.08142
			0.436	0.733		1.68119
			0.436	1		2.29358
		CV.SN12	0.379	0.403		1.06332
			0.379	0.505		1.33245
			0.429	0.561		1.30769
			0.429	0.617		1.43823
			0.36	0.576		1.6
			0.36	0.609		1.69167
			0.334	0.539		1.61377
			0.334	0.656		1.96407
			0.319	0.648		2.03135
			0.319	0.827		2.59248
Spring wheat	Fibrous Root	Longchun8139-2	0.25	0.27	Liu and Li, 2005, Table 2	1.08
			0.25	0.29		1.16
Spring wheat	Fibrous Root	Dingxi 24	0.22	0.31		1.40909
			0.22	0.24		1.09091
Potato	Fibrous Root	Gwiazda	0.197628	0.254453	Boguszewska-Mańkowska et al., 2020 Table 2	1.28753
		Oberon	0.208333	0.307692		1.47692
		Taifun	0.243902	0.290698		1.19186
		Cekin	0.231481	0.315457		1.36278
Alfalfa	Fibrous Root		0.45	0.64	Wan et al., 2022 Fig.3(b)	1.42222
			0.45	0.66		1.46667
			0.45	0.74		1.64444
Alfalfa	Fibrous Root		0.7	0.91	Fadul et al.,2016 Table 1	1.3
			0.7	1.25		1.78571
			0.7	1.36		1.94286
		30% FC	0.65	0.92		1.41538
Maize	Fibrous Root	inbreds	0.139082	0.257732	Chairi et al.,2016 Table 4	1.85309
Maize	Fibrous Root	hybrids	0.144509	0.265252		1.83554
P. caespitosum	Fibrous Root		1	1.11	Vega Riveros et al.,2020 Table 2	1.11
L. crinita	Fibrous Root		0.79	0.45		0.56962
A. mendocina	Fibrous Root		1.23	0.44		0.357724
P. urvilleanum	Fibrous Root		0.88	1.23		1.39773
Maize	Fibrous Root	Hybirds	0.15398	0.322321	Avramova et al.,2016 Fig.4	2.09326
		B73	0.176445	0.252372		1.43032
Perennial grass Dactylis glomerata	Fibrous Root	North	1.71162	2.20693	Bristiel et al.,2019 Fig.4c	1.28938
		Temp	1.53463	2.12077		1.38194
		Med	2.83872	3.46678		1.22125
Barley	Fibrous Root	Cierzo	0.274725	0.37037	Boudiar et al., 2020 Table 2	1.34815
		Orria	0.316456	0.409836		1.29508
		Scarlett	0.22779	0.320513		1.40705
		SBCC042	0.27027	0.421941		1.56118
		SBCC073	0.350877	0.436681		1.24454
		SBCC146	0.239234	0.3861		1.6139
		Cultivars	0.268097	0.320513		1.19551
		Landraces	0.27933	0.413223		1.47934
Rice	Fibrous Root	RAM12	0.346324	0.280374	Kartika et al.,2020 Table 4	0.80957
		RAM14	0.248447	0.17265		0.694915
		RAM59	0.276126	0.256045		0.927276
		RAM97	0.473512	0.250377		0.528766
		RAM101	0.361913	0.182083		0.503113
		Koshihikari	0.408964	0.170886		0.417852
		Minamihatamochi	0.381245	0.527881		1.38462
Rice	Fibrous Root	IR	0.272211	0.262772	Abdirad et al.,2022 Fig.1EF	0.965325
		AZ	0.416395	0.473612		1.13741
Maize	Fibrous Root	Eco2	0.547797	0.333797	Vanaja et al.,2011 Fig.2	0.609345
		Cco2	0.578554	0.308408		0.533068
Bamboo	Fibrous Root		0.602635	0.672914	Yang et al.,2021 Fig.2	1.11662
			0.602635	0.541142		0.897959
			0.716837	0.744949		1.03922
			0.716837	0.578038		0.806373
			0.699268	0.924158		1.32161
			0.699268	0.701025		1.00251
Winter wheat	Fibrous Root		0.4	0.425352	Khalil et al.,2020 Fig.5	1.06338
			0.4	0.453521		1.1338
			0.4	0.557746		1.39436
			0.952113	1.04225		1.09467
			0.952113	1.0507		1.10355
			0.952113	1.09014		1.14497
Wheat	Fibrous Root		0.555556	0.588235	Grzesiak et al., 2019 Tables 1&3	1.05882
			0.574713	0.578035		1.00578
			0.628931	0.671141		1.06711
			0.628931	0.729927		1.16058
			0.584795	0.671141		1.14765
			0.606061	0.735294		1.21324
			0.581395	0.617284		1.06173
			0.591716	0.581395		0.982558
			0.540541	0.657895		1.21711
			0.621118	0.689655		1.11034
			0.649351	0.740741		1.14074
			0.628931	0.719424		1.14388
Grassland Fabaceae	Tap Root	Anthyllis vulneraria	0.12	0.2	Fort et al.,2015 Table 4&SuppTable2	1.66667
		Lotus corniculatus	0.39	1.93		4.94872
		Medicago lupulina	0.07	0.39		5.57143
		Medicago sativa	1	1.36		1.36
		Melilotus albus	1.9	2.8		1.47368
		Onobrychis viciifolia	0.26	0.76		2.92308
		Securigera varia	1.17	1.26		1.07692
		Trifolium campestre	0.12	0.68		5.66667
		Trifolium fragiferum	0.14	0.26		1.85714
		Trifolium pratense	0.18	0.36		2
		Trifolium repens	0.13	0.18		1.38462
		Vicia cracca	0.35	0.6		1.71429
		Vicia tenuifolia	0.73	1.17		1.60274
Durum wheat	Fibrous Root	IL20	0.227627	0.4776	Bacher et al.,2021 Table S6	2.09817
		IL46	0.301245	0.418938		1.39069
		Svevo	0.201014	0.36835		1.83246
Svevo	Fibrous Root	3DAP	1.52389	1.53763	Bacher et al.,2021 Fig.S11EF	1.00902
		4DAP	1.39832	1.41573		1.01246
		5DAP	1.34242	1.44085		1.07332
		6DAP	1.34778	1.44223		1.07008
		7DAP	1.41133	1.50103		1.06356
		8DAP	1.42282	1.51925		1.06778
IL20	Fibrous Root	3DAP	1.68162	1.49628		0.889785
		4DAP	1.5124	1.4433		0.954307
		5DAP	1.40827	1.4799		1.05086
		6DAP	1.4121	1.52569		1.08044
		7DAP	1.44043	1.62584		1.12872
		8DAP	1.47335	1.70302		1.15588
Popcorn maize	Fibrous Root	P7	0.246305	0.201613	Kamphorst et al., 2020 Table 2	0.818548
		L75	0.283286	0.204082		0.720408
Rice	Fibrous Root	Egypt 1	0.353	0.133	Hazman& Brown2018 Fig.5e	0.376771
		Egypt 5	0.377	0.149		0.395225
		Nabatat Asmar	0.283	0.0815		0.287986
		Nahda	0.146	0.0845		0.578767
Rice	Fibrous Root		0.895953	0.83329	Patel et al.,2021 Fig.4b	0.93006
			0.895953	0.971754		1.0846
Maize	Fibrous Root		0.53304	0.823009	Mishra et al.,2020 Table 1	1.54399
Switchgrass	Fibrous Root	Alamo	0.2239	0.490389	Liu et al.,2019 Fig.5ab	2.19022
		Kanlow	0.253397	0.543183		2.1436

## Sheet: Root Diameter
Plant Species	Root Type		Well-watered	Drought-stressed	Reference	Ratio
Argan tree	Tap Root	Argania spinosa	4.05988	3.88471	Chakhchar et al.,2018 Fig.2c	0.956854
Populus	Tap Root	WT	2.82259	1.22296	Zhou et al.,2020 Fig.3d	0.433276
		nf-yb21#8	1.54111	0.486297		0.315549
		nf-yb21#10	1.68322	0.593282		0.352469
		OE-6	4.03094	2.59827		0.644581
		OE-8	4.32243	2.81067		0.650252
Cotton	Tap Root	1	0.19778	0.206237	Xiao et al., 2020 Fig.4c	1.04276
		2	0.196512	0.20666		1.05164
		3	0.20074	0.210465		1.04845
		4	0.229915	0.213002		0.926437
		5	0.266702	0.253171		0.949267
		6	0.251903	0.261628		1.03861
		7	0.24852	0.262051		1.05444
		8	0.289112	0.271353		0.938574
		9	0.300106	0.251903		0.83938
		10	0.311099	0.227378		0.730887
		11	0.307294	0.209619		0.682147
Cotton	Tap Root		0.180802	0.1536	Xiao et al.,2020 Sup A	0.849549
			0.150601	0.177801		1.18061
			0.182802	0.126802		0.693657
			0.217403	0.121401		0.558415
			0.291202	0.151202		0.519234
Populus euphratica	Tap Root	Root diameter	0.348	0.357	Ye et al.,2019 Table2	1.02586
			0.348	0.359		1.03161
		distal root diameter	0.278	0.302		1.08633
			0.278	0.337		1.21223
		lateral root diameter	0.881	0.757		0.859251
			0.881	0.653		0.741203
Common bean	Tap Root	Buster	0.461614	0.419428	Sofi et al., 2018 Fig.3d	0.908612
		Lariat	0.519666	0.474618		0.913313
		Matterrhom	0.453928	0.406016		0.894451
		Pinto	0.50053	0.423281		0.845665
		Roza	0.466991	0.416933		0.892807
		Stampede	0.449909	0.453518		1.00802
		Topaz	0.444276	0.450749		1.01457
Aspalathus linearis (Burm.f.) R. Dahlgren	Tap Root	70% FC	0.63785	0.496727	MacAlister et al., 2020 Fig.2b	0.778752
		30% FC	0.641023	0.445024		0.694239
Rice	Fibrous Root	Dular	0.754098	0.598361	Henry et al., 2012 Table 2	0.793479
		IR 64	0.634426	0.427869		0.674419
		KDML105	0.795082	0.493443		0.620619
		Dular	0.754098	0.416393		0.552174
		IR 64	0.634426	0.514754		0.81137
		KDML105	0.795082	0.421311		0.529896
Rice	Fibrous Root	IRAT13	1.757	1.623	Trillana et al., 2001 Table 1	0.923734
		Senshou	1.663	1.09		0.655442
		IRAT13	1.8	1.797		0.998333
		Senshou	1.81	1.8		0.994475
Perennial grass Dactylis glomerata	Fibrous Root	North	0.243971	0.241064	Bristiel et al.,2019 Fig. 4h	0.988086
		Temp	0.259641	0.228744		0.881003
		Med	0.208566	0.228268		1.09447
Potato	Fibrous Root	Gwiazda	0.302975	0.289053	Boguszewska-Mańkowska et al., 2020 Fig.4c	0.954049
		Oberon	0.29832	0.271473		0.910006
Maize	Fibrous Root	Hybirds	0.450379	0.492261	Avramova et al.,2016 Fig. 4	1.09299
		B73	0.433628	0.457243		1.05446
Alfalfa	Fibrous Root		0.38	0.38	Fadul et al.,2016 Table 1	1
			0.38	0.36		0.947368
			0.38	0.36		0.947368
Bamboo	Fibrous Root		0.339912	0.349171	Yang et al.,2021 Fig.3d	1.02724
			0.339912	0.345644		1.01686
			0.397158	0.340663		0.857752
			0.397158	0.348093		0.87646
			0.478149	0.37599		0.786345
			0.478149	0.366982		0.767505
Winter wheat	Fibrous Root		0.559091	0.575758	Khalil et al., 2020 Fig.1	1.02981
			0.559091	0.583333		1.04336
			0.559091	0.598485		1.07046
			0.595066	0.660342		1.1097
			0.595066	0.672486		1.1301
			0.595066	0.678558		1.14031
			0.404545	0.413636		1.02247
			0.404545	0.422727		1.04494
			0.404545	0.427273		1.05618
			0.46907	0.478178		1.01942
			0.46907	0.493359		1.05178
			0.46907	0.508539		1.08414
Wheat	Fibrous Root	BYRD	0.266828	0.325211	Djanaguiraman et al.,2019(b) Fig.6b	1.21881
		CO07W245	0.316526	0.294813		0.931402
		Gallagher	0.306393	0.306393		1
		Jerry83	0.270205	0.310253		1.14821
		TAM111	0.292883	0.330036		1.12685
		TAM112	0.292883	0.283715		0.968699
		Yumar	0.286128	0.289988		1.01349
		IDO686	0.260072	0.27696		1.06494
		MN08106-6	0.24994	0.235464		0.942085
		MT1016	0.264897	0.280338		1.05829
		Treasure	0.270205	0.24994		0.925

## Sheet: Root Dry Weight
Plant Species	Root Type		Well-watered	Drought-stressed	Reference	Ratio
Weed	Tap Root	spreading orach (ATXPA)	0.038	0.005	Maganti et al., 2005 Table 2	0.131579
			0.273	0.145		0.531136
		common lambsquarters (CHEAL)	0.043	0.021		0.488372
			0.566	0.31		0.547703
Tomato	Tap Root	CE	0.76	0.43	Moles et al.,2018 Table 1	0.565789
		MM	0.51	0.16		0.313725
Soybean	Tap Root		5.8	4.1	Gebre&Earl 2021 Table 2	0.706897
			5.8	2.7		0.465517
Apple	Tap Root	R3	6.49412	3.3258	Geng et al.,2019 Fig.1B	0.512125
		M.sieversii	8.11365	7.41262		0.913598
Lettuce	Tap Root	M	0.17	0.15	Kerbiriou et al.,2013 Table 5	0.882353
			0.8	0.65		0.8125
			2.16	2.01		0.930556
Lettuce	Tap Root	P	0.21	0.18		0.857143
			0.82	0.68		0.829268
			2.27	2.41		1.06167
Argan tree	Tap Root	Argania spinosa	4.57674	3.04186	Chakhchar et al.,2018 Fig.2a	0.664634
Sesame	Tap Root	Oltan	8.72441	8.82959	Hamedani et al.,2020 Fig. 3	1.01206
		Darab-1	4.69648	4.01963		0.855881
		Dashtestan-2	6.41276	5.4352		0.847559
		Naz	4.61024	3.6326		0.78794
		Sudan-94	9.24393	10.1911		1.10246
		USA-ns-96	10.5392	11.2456		1.06702
Callistemon citrinus	Tap Root		69.54	65.23	Álvarez& Jesús Sánchez-Blanco 2013 Table 3	0.917144
			69.54	31		0.781036
Peanut	Tap Root	season1	0.243403	0.223236	Thangthong et al.,2016 Fig.5 (b3)(c3)	1.27262
			0.314931	0.245972		0.880435
			0.60597	0.771169		1.33987
		season2	0.45035	0.396503		1.31633
			0.748951	1.0035		1.02247
			0.959441	1.26294		0.769968
Peanut	Tap Root	ICGV 98305	2.14171	2.18984	Thangthong et al.,2018 Fig.4 (a5)(b5)	0.701695
		ICGV 98324	2.5107	1.93316		0.927113
		Tifton-8	2.36631	1.66043		0.962592
		ICGV 98305	1.95042	1.80826		0.733562
		ICGV 98324	2.31119	2.22474		0.616462
		Tifton-8	2.62421	1.92502		0.53929
Sunflower	Tap Root	Eco2	1.73942	1.07229		0.75
		Cco2	1.20325	0.648903		0.5625
Populus euphratica	Tap Root		0.16	0.12	Ye et al.,2019 Table2	0.722689
			0.16	0.09		0.745902
Hot pepper	Tap Root	CMA 2-61-23	47.6	34.4	Kulkarni &Phalke 2009 Table1	0.68
		LCA-334	36.6	27.3		0.824
		Phule Jyoti	37.5	25.5		0.529412
		Hy. 2-18	37.5	30.9		0.523622
		Japanese Hot	28.9	15.3		0.695502
		CA 2-13	25.4	13.3		0.612167
		Maina	28.9	20.1		0.488789
		Hy. 101	26.3	16.1		0.478469
		CA Sel-114	22.3	10.9		0.492366
		CA 0246	20.9	10		0.447236
		CA Sel-27	26.2	12.9		0.730921
		Pusa Jwala	19.9	8.9		0.590912
Common bean	Tap Root	Buster	0.544481	0.397972	Sofi et al., 2018 Fig.2b	0.588372
		Lariat	1.20497	0.712031		0.596218
		Matterrhom	0.642244	0.377878		0.751269
		Pinto	0.959874	0.572294		0.8966
		Roza	0.782864	0.588141		0.938059
		Stampede	0.639782	0.573629		0.728607
		Topaz	0.693123	0.65019		0.596811
Legume	Tap Root	BB-6	4.22747	3.08016	Pang et al.,2011 Fig.2b	0.816248
		BB-10	8.11923	4.84565		1.05082
		BB-22	1.95303	1.59416		1.14632
		CA42762	5.62986	5.91596		0.491355
		CA44239	6.20079	7.10807		0.800212
		CC	2.20864	1.08523		0.795243
		CP	5.1448	4.11693		0.979529
		KP	1.86936	1.48659		0.982375
		MS	8.19805	8.03023		1.20703
		MA	12.2332	12.0176		1.32816
Aspalathus linearis (Burm.f.) R. Dahlgren	Tap Root	70% FC	5.12	6.18	MacAlister et al., 2020 Table1	0.63986
		30% FC	4.51	5.99		0.629268
Chickpea	Tap Root	Vilay	0.286	0.183	Lokhande et al.,2019 Fig.3C	0.321951
		ICC-4985	0.41	0.258		0.338119
		Vishal	0.164	0.0528		0.670904
		PG-5	0.202	0.0683		0.694957
		Vijay x ICC-4985	0.708	0.475		0.671318
		ICC-4985 x Vilay	0.813	0.565		0.705521
		Vijay x Vishal	1.29	0.866		0.490765
		Vishal x Vilay	1.63	1.15		0.577391
		Vijay x PG-5	0.379	0.186		0.618644
		PG-5 X Vijay	1.15	0.664		0.440945
		Vishal x ICC-4985	0.472	0.292		0.367232
		PG-5 x ICC-4985	0.254	0.112		0.1625
		Vishal x PG-5	0.354	0.13		0.61794
		PG-5 x Vishal	0.344	0.0559		0.818519
Quercus pubescens	Tap Root	Coarse root	9.07538	5.60804	Hashoum et al.,2021 Fig.4	0.704545
		Fine root	1.95551	1.60062		0.428571
Sweetpotato	Tap Root	Beauregard	5.82965	4.10726	Gajanayake et al.,2014 Fig.9B	0.383117
			5.82965	2.49842		0.256494
			5.82965	2.23344		0.705036
			5.82965	1.49527		0.510791
		Evangeline	5.26183	3.70978		0.510791
			5.26183	2.6877		0.320144
			5.26183	2.6877		0.959044
			5.26183	1.68454		0.873418
soybean	Tap Root	CV.SN8	0.837143	0.802857	Du et al.,2020 Fig.1EF	0.801835
			1.12857	0.985714		0.909798
			1.55714	1.24857		0.882209
			1.83714	1.67143		0.911263
			2.32857	2.05429		0.731646
			0.837143	0.762857		0.651376
			1.12857	0.825714		0.726283
			1.55714	1.01429		0.737423
			1.83714	1.33429		0.923865
			2.32857	1.71714		1
		CV.SN12	0.683	0.631		0.9375
			0.877	0.877		0.946565
			1.12	1.05		0.916667
			1.31	1.24		0.891654
			1.8	1.65		0.915621
			0.683	0.609		0.783036
			0.877	0.803		0.756489
			1.12	0.877		0.761111
			1.31	0.991		1.09091
			1.8	1.37		0.878788
Spring wheat	Fibrous Root	Longchun8139-2	0.33	0.36	Liu&Li 2005 Table 2	1.24138
			0.33	0.29		0.793103
Spring wheat	Fibrous Root	Dingxi 24	0.29	0.36		0.934483
			0.29	0.23		0.788235
Potato	Fibrous Root	Gwiazda	5.8	5.42	Boguszewska-Mańkowska et al.,2020 Table 2	0.892689
		Oberon	6.8	5.36		0.821615
		Taifun	8.48	7.57		0.690537
		Cekin	7.68	6.31		0.721429
Rice	Fibrous Root	RAM12	0.0391	0.027	Kartika et al.,2020 Table 4	1.27077
		RAM14	0.028	0.0202		0.458564
		RAM59	0.0325	0.0413		0.569476
		RAM97	0.0724	0.0332		0.369863
		RAM101	0.0439	0.025		0.858871
		Koshihikari	0.0146	0.0054		0.395768
		Minamihatamochi	0.0496	0.0426		0.288411
Maize	Fibrous Root	Hybirds	0.303772	0.120223	Avramova et al.,2016 Fig.4	0.89011
		B73	0.290439	0.083766		0.901099
Sorghum	Fibrous Root	0-15cm	18.2	16.2	Liang et al.,2017 Table 3	1.0989
			18.2	16.4		0.742938
			18.2	20		0.785311
		15-30cm	7.08	5.26		1.31356
			7.08	5.56		0.985294
			7.08	9.3		1.42974
		30-45cm	6.12	6.03		1.74837
			6.12	8.75		0.927143
			6.12	10.7		0.783333
Alfalfa	Fibrous Root		21	19.47	Fadul et al.,2016 Table 1	0.620476
			21	16.45		0.636846
			21	13.03		0.870611
Rice	Fibrous Root	IR	0.576446	0.367108	Abdirad et al.,2022 Fig.1F	0.372117
		AZ	0.992	0.863646		0.224241
Maize	Fibrous Root	Eco2	3.53726	1.31627	Vanaja et al.,2011 Fig.2	0.811198
		Cco2	2.97612	0.66737		0.452393
Bamboo	Fibrous Root		0.144899	0.117542	Yang et al.,2021 Fig.2	0.375975
			0.144899	0.0655513		0.224897
			0.36458	0.137073		0.268667
			0.36458	0.081993		0.143427
			0.68585	0.184265		0.648981
			0.68585	0.0983697		0.589594
Rice	Fibrous Root	Vegetative	2.58348	1.67663	Ouyang et al., 2020 Fig.8a	0.60912
			3.64851	2.15114		0.399999
			3.23726	1.97188		0.488438
			2.58348	1.03339		0.482084
			3.64851	1.78207		0.734982
			3.23726	1.56063		0.636985
		Flowering	2.98418	2.19332		0.63764
			4.61863	2.942		0.540638
			3.75395	2.39367		0.520548
			2.98418	1.61336		0.55899
			4.61863	2.40422		1.06757
			3.75395	2.09842		1
Wheat	Fibrous Root	Vegetative	0.780316	0.83304		0.68919
			0.949033	0.949033		0.877778
			0.780316	0.537786		0.920454
			0.949033	0.83304		0.784482
		Flowering	0.927944	0.85413		0.954545
			1.2232	0.959578		0.663793
			0.927944	0.885764		1.48163
			1.2232	0.811951		1.0449
Winter wheat	Fibrous Root		0.1	0.148163	Khalil et al.,2020 Fig.5	0.710204
			0.1	0.10449		1.15094
			0.1	0.0710204		1.09434
			0.0865306	0.0995918		0.948113
			0.0865306	0.0946939		0.682927
			0.0865306	0.0820408		0.674699
Wheat	Fibrous Root		0.82	0.56	Grzesiak et al., 2019 Tables 1&3	0.630952
			0.83	0.56		0.987805
			0.84	0.53		0.9375
			0.82	0.81		0.901235
			0.8	0.75		0.680412
			0.81	0.73		0.666667
			0.97	0.66		0.727273
			0.96	0.64		0.913978
			0.88	0.64		0.938144
			0.93	0.85		0.851064
			0.97	0.91		1.28571
			0.94	0.8		0.857144
Millet	Fibrous Root		0.474576	0.610169	Grašič et al.,2019 Fig.6	1.5221
			0.474576	0.40678		0.895062
Durum wheat	Fibrous Root	IL20	0.152333	0.231867	Bacher et al.,2021 Table S6	1.38129
		IL46	0.1863	0.16675		0.0604984
		Svevo	0.0887333	0.122567		0.0802508
Rice	Fibrous Root	Egypt 1	17.7495	1.07382	Hazman& Brown2018 Fig.5f	0.0711157
		Egypt 5	15.6712	1.25762		0.165418
		Nabatat Asmar	11.2813	0.802278		0.865339
		Nahda	5.36685	0.887772		0.581437
Rice	Fibrous Root		0.235948	0.204175	Patel et al.,2021 Fig.6b	0.768595
			0.235948	0.137189		1.68478
Maize	Fibrous Root		1.21	0.93	Mishra et al.,2020 Table 1	1.31792
Switchgrass	Fibrous Root	Alamo	1.66516	2.80543	Liu et al.,2019 Fig.5b
		Kanlow	1.56561	2.06335

## Sheet: Root Length
Plant Species	Root Type		Well-watered	Drought-stressed	Reference	Ratio
Argan tree	Tap Root	Argania spinosa	37.0507	43.9631	Chakhchar et al.,2018 Fig.2b	1.18657
Sesame	Tap Root	Oltan	2338.97	1906.74	Hamedani et al.,2020 Fig.3	0.815207
		Darab-1	1520.02	1080.3		0.710718
		Dashtestan-2	1746.12	1231.18		0.705098
		Naz	1626.21	1066.14		0.6556
		Sudan-94	2047.87	2164.3		1.05686
		USA-ns-96	2642.35	2555.98		0.967316
Sunflower	Tap Root	Eco2	29.6128	38.2352		1.29117
		Cco2	28.0083	27.7408		0.990451
Populus	Tap Root	WT	11.5873	5.92593	Zhou et al.,2020 Fig.3c	0.511416
		nf-yb21#8	6.34921	2.38095		0.375
		nf-yb21#10	6.03175	1.95767		0.324561
		OE-6	19.5238	14.4974		0.742547
		OE-8	18.9418	15.9259		0.840782
Hot pepper	Tap Root	CMA 2-61-23	45.3	53.6	Kulkarni&Phalke 2009 Table2	1.18322
		LCA-334	38.6	43.3		1.12176
		Phule Jyoti	36.3	42.6		1.17355
		Hy. 2-18	33.5	38.6		1.15224
		Japanese Hot	31.3	39.8		1.27157
		CA 2-13	31.2	37.5		1.20192
		Maina	28.5	32.5		1.14035
		Hy. 101	28.2	36.8		1.30496
		CA Sel-114	26.6	32.6		1.22556
		CA 0246	25.6	32.7		1.27734
		CA Sel-27	22.8	27.8		1.2193
		Pusa Jwala	20.4	26.4		1.29412
		CMA 2-61-23	24.3	18.5		0.761317
		LCA-334	17.5	13.5		0.771429
		Phule Jyoti	17.3	13.2		0.763006
		Hy. 2-18	19.6	10.3		0.52551
		Japanese Hot	17.8	11.5		0.646067
		CA 2-13	15.6	9.3		0.596154
		Maina	14.6	8.6		0.589041
		Hy. 101	15.5	10.3		0.664516
		CA Sel-114	13.8	7.6		0.550725
		CA 0246	11.5	8.2		0.713043
		CA Sel-27	12.9	7.5		0.581395
		Pusa Jwala	14.5	9.5		0.655172
Sugar beet	Tap Root		485.427	182.412	Wang et al.,2017 Fig.1d	0.375776
			483.92	253.266		0.523363
Common bean	Tap Root	Buster	6410	5380	Sofi et al.,2018 Fig.3a	0.839314
		Lariat	10800	6320		0.585185
		Matterrhom	11300	5350		0.473451
		Pinto	7490	6590		0.87984
		Roza	10500	5010		0.477143
		Stampede	9050	8010		0.885083
		Topaz	7400	7480		1.01081
		Buster	5268.84	4520.81	Sofi et al., 2018 Fig.3e	0.858027
		Lariat	8185.08	5030.62		0.614609
		Matterrhom	9443.57	4497.66		0.476267
		Pinto	5835.73	5435.27		0.931378
		Roza	8177.09	4260.59		0.52104
		Stampede	7256.41	6441.51		0.8877
		Topaz	5894.57	5948.69		1.00918
Watermelon	Tap Root	M20	16.3979	13.3859	Mo et al., 2016 Fig.1d	0.816314
		Y34	14.4305	9.80115		0.679198
Aspalathus linearis (Burm.f.) R. Dahlgren	Tap Root	70% FC	132	234	MacAlister et al.,2020 Fig.2a	1.77273
		30% FC	125	231		1.848
Chickpea	Tap Root	Vilay	50.7209	101.959	Lokhande et al.,2019 Fig.3B	2.0102
		ICC-4985	49.9445	110.24		2.20725
		Vishal	42.4399	57.4492		1.35366
		PG-5	46.5804	58.4843		1.25556
		Vijay x ICC-4985	74.5287	112.569		1.51042
		ICC-4985 x Vilay	61.8484	111.275		1.79916
		Vijay x Vishal	83.586	114.64		1.37152
		Vishal x Vilay	77.8928	115.933		1.48837
		Vijay x PG-5	64.9538	104.03		1.60159
		PG-5 X Vijay	82.0333	107.394		1.30915
		Vishal x ICC-4985	71.1645	102.477		1.44
		PG-5 x ICC-4985	62.366	99.8891		1.60166
		Vishal x PG-5	68.5767	90.3142		1.31698
		PG-5 x Vishal	54.085	89.0203		1.64593
Arabidopsis	Tap Root	WT	4.50644	2.27468	Veerappa et al.,2019 Fig.1c	0.504762
		OE-1	8.45494	5.85837		0.692893
		OE-2	8.77682	6.0515		0.689487
		OE-3	9.27039	6.18026		0.666667
Arabidopsis	Tap Root	WT	4.2315	3.16968	Wang et al.,2018 Fig.2C	0.749067
		PCaP2-OE	4.06572	3.55182		0.873601
		pcap2	4.26981	2.71483		0.635821
		PCaP2-RNAi	4.1314	2.24766		0.544043
Maize	Fibrous Root	Eco2	51.3722	71.1506	Vanaja et al.,2011 Fig.2	1.385
		Cco2	59.3812	51.6766		0.870252
Potato	Fibrous Root	Gwiazda	491.302	631.602	Boguszewska-Mańkowska et al.,2020 Fig.4a	1.28557
		Oberon	889.126	865.58		0.973518
Sorghum	Fibrous Root		5636	3749	Rostamza et al.,2013 Table 3	0.665188
			5636	4051		0.718772
			5636	3220		0.571327
Millet	Fibrous Root		10010	8996		0.898701
			10010	5355		0.534965
			10010	4851		0.484615
Maize	Fibrous Root		48.33	39.66	Mishra et al.,2020 Table 1	0.820608
Wheat	Fibrous Root	BYRD	16559.7	4429.43	Djanaguiraman et al.,2019(b) Fig.6a	0.267483
		CO07W245	17688.8	5587.45		0.315876
		Gallagher	16559.7	9264.17		0.559441
		Jerry83	13172.5	3329.31		0.252747
		TAM111	14185.8	7729.79		0.544898
		TAM112	14851.6	4226.78		0.2846
		Yumar	9698.43	4371.53		0.450746
		IDO686	6166.47	2721.35		0.441315
		MN08106-6	4776.84	2316.04		0.484848
		MT1016	4255.73	1737.03		0.408163
		Treasure	3589.87	2866.1		0.798387
Svevo	Fibrous Root	3DAP	9.98095	10.8	Bacher et al.,2021 Fig.S11CD	1.08206
		4DAP	11.4032	12.5		1.09619
		5DAP	14.1206	14.9		1.05519
		6DAP	16.5841	17.2		1.03714
		7DAP	20.2413	21		1.03748
		8DAP	21.9175	22.9		1.04483
IL20	Fibrous Root	3DAP	10.3365	11.7		1.13191
		4DAP	11.6317	13.8		1.18641
		5DAP	14.4913	16.5		1.13862
		6DAP	17.2952	19.7		1.13904
		7DAP	20.1905	23.4		1.15896
		8DAP	21.9175	25.3		1.15433
Callistemon citrinus	Tap Root		283.32	186.9	Álvarez& Jesús Sánchez-Blanco 2013 Table 3	0.659678
			283.32	132.48		0.467598
